# Supplementary material for: Deficits in skilled motor and auditory learning in a rat model of Rett syndrome
Source: J Neurodev Disord. 2020 Sep 28;12:27. doi: 10.1186/s11689-020-09330-5 (PMC7523346; doi:10.1186/s11689-020-09330-5)
Supplement: Supplementary file 1 — Additional file 1. Task assignment for each animal. [file 11689_2020_9330_MOESM1_ESM.xlsx]

## Sheet: Sheet1
	Auditory			Motor
	Detection	Discrimination	Speech in noise	Training	ICMS	Social tests	Spontaneous Alternation	Marble burying
WT1	x	x	x	x	x	x	x	x
WT2	x	x	x	x	x	x	x	x
WT3	x	x	x	x		x	x	x
WT4	x	x	x	x	x	x	x	x
WT5	x	x	x	x		x	x	x
WT6				x	x	x	x	x
WT7	x	x	x	x
WT8				x	x	x	x	x
WT9				x	x	x	x	x
WT10				x	x	x	x	x
WT11				x	x
WT12				x
WT13				x	x
WT14	x	x	x
WT15	x	x	x
WT16	x	x	x
WT17	x	x	x
WT18	x	x	x
RTT1	x	x	x	x
RTT2	x	x	x	x	x
RTT3	x	x	x	x
RTT4	x	x	x
RTT5	x	x	x	x
RTT6	x	x	x	x
RTT7				x	x
RTT8				x	x
RTT9				x	x	x	x	x
RTT10				x	x	x	x	x
RTT11				x		x	x	x
RTT12				x	x
RTT13				x
RTT14				x	x
RTT15				x
RTT16				x
RTT17	x	x	x
RTT18	x	x	x
RTT19	x	x
RTT20						x	x	x
RTT21						x	x	x
RTT22						x	x	x
RTT23						x	x	x
RTT24						x	x	x
